# Supplementary material for: Chirality Matters: Fine-Tuning of Novel Monoamine Reuptake Inhibitors Selectivity through Manipulation of Stereochemistry
Source: Biomolecules. 2023 Sep 19;13(9):1415. doi: 10.3390/biom13091415 (PMC10527105; doi:10.3390/biom13091415)
Supplement: Supplementary file 1 [file biomolecules-13-01415-s001.zip]

Archive with 1 entries (1 files):
- biomolecules-2521332-supplementary.pdf
